# Supplementary material for: Impact of a multilevel HIV prevention programme on adolescent girls and young women’s empowerment for risk reduction: A mixed methods evaluation in Kenya
Source: PLOS Glob Public Health. 2025 Jun 23;5(6):e0004151. doi: 10.1371/journal.pgph.0004151 (PMC12185012; doi:10.1371/journal.pgph.0004151)
Supplement: S1 Table — (XLSX) [file pgph.0004151.s001.xlsx]

## Sheet: Table3
S1 Table: Description of the characteristics of the AGYW at enrolment in Gem 2018, by age and invitation to DREAMS
		Age	Age	Overall			13-17			18-22
		Age category	Age category	Invited to DREAMS			Invited to DREAMS			Invited to DREAMS
	Overall, N=1023	13-17, N=627	18-22, N=396	Non-invitees, N=156	Early invitees, N=599	Later invitees, N=268	Non-invitees, N=73	Early invitees, N=376	Later invitees, N=178	Non-invitees, N=83	Early invitees, N=223	Later invitees, N=90
	N(%)	N(%)	N(%)	N(%)	N(%)	N(%)	N(%)	N(%)	N(%)	N(%)	N(%)	N(%)
Age group, 2018
13-17	627(61.3)	627(100.0)	0( 0.0)	73(46.8)	376(62.8)	178(66.4)	73(100.0)	376(100.0)	178(100.0)	0( 0.0)	0( 0.0)	0( 0.0)
18-22	396(38.7)	0( 0.0)	396(100.0)	83(53.2)	223(37.2)	90(33.6)	0( 0.0)	0( 0.0)	0( 0.0)	83(100.0)	223(100.0)	223(100.0)
Educational attainment, 2018
Primary/None	439(42.9)	362(57.7)	77(19.4)	52(33.3)	271(45.2)	116(43.3)	35(47.9)	230(61.2)	97(54.5)	17(20.5)	41(18.4)	19(21.1)
Secondary and above	358(35.0)	138(22.0)	220(55.6)	63(40.4)	220(36.7)	75(28.0)	22(30.1)	81(21.5)	35(19.7)	41(49.4)	139(62.3)	40(44.4)
Unknown	226(22.1)	127(20.3)	99(25.0)	41(26.3)	108(18.0)	77(28.7)	16(21.9)	65(17.3)	46(25.8)	25(30.1)	43(19.3)	31(34.4)
SES and food insecurity composite variable
Food insecure, low medium high SES	225(22.0)	128(20.4)	97(24.5)	25(16.0)	152(25.4)	48(17.9)	12(16.4)	84(22.3)	32(18.0)	13(15.7)	68(30.5)	16(17.8)
Food secure, low SES	224(21.9)	144(23.0)	80(20.2)	27(17.3)	142(23.7)	55(20.5)	12(16.4)	89(23.7)	43(24.2)	15(18.1)	53(23.8)	12(13.3)
Food secure, medium SES	189(18.5)	120(19.1)	69(17.4)	29(18.6)	111(18.5)	49(18.3)	13(17.8)	71(18.9)	36(20.2)	16(19.3)	40(17.9)	13(14.4)
Food secure, high SES	385(37.6)	235(37.5)	150(37.9)	75(48.1)	194(32.4)	116(43.3)	36(49.3)	132(35.1)	67(37.6)	39(47.0)	62(27.8)	49(54.4)
Self-assessed poverty of household, 2018
Very Poor	137(13.4)	97(15.5)	40(10.1)	17(10.9)	85(14.2)	35(13.1)	12(16.4)	58(15.4)	27(15.2)	5( 6.0)	27(12.1)	8( 8.9)
Moderately poor	732(71.6)	428(68.3)	304(76.8)	100(64.1)	439(73.3)	193(72.0)	41(56.2)	265(70.5)	122(68.5)	59(71.1)	174(78.0)	71(78.9)
Not Poor	154(15.1)	102(16.3)	52(13.1)	39(25.0)	75(12.5)	40(14.9)	20(27.4)	53(14.1)	29(16.3)	19(22.9)	22( 9.9)	11(12.2)
Orphanhood
No	620(60.6)	395(63.0)	225(56.8)	97(62.2)	364(60.8)	159(59.3)	49(67.1)	239(63.6)	107(60.1)	48(57.8)	125(56.1)	52(57.8)
Maternal	36( 3.5)	18( 2.9)	18( 4.5)	7( 4.5)	21( 3.5)	8( 3.0)	3( 4.1)	10( 2.7)	5( 2.8)	4( 4.8)	11( 4.9)	3( 3.3)
Paternal	96( 9.4)	53( 8.5)	43(10.9)	13( 8.3)	58( 9.7)	25( 9.3)	3( 4.1)	29( 7.7)	21(11.8)	10(12.0)	29(13.0)	4( 4.4)
Total	32( 3.1)	15( 2.4)	17( 4.3)	10( 6.4)	15( 2.5)	7( 2.6)	4( 5.5)	7( 1.9)	4( 2.2)	6( 7.2)	8( 3.6)	3( 3.3)
Unknown	239(23.4)	146(23.3)	93(23.5)	29(18.6)	141(23.5)	69(25.7)	14(19.2)	91(24.2)	41(23.0)	15(18.1)	50(22.4)	28(31.1)
Ever had sex, ever pregnant composite variable, 2018
Never had sex	703(68.7)	557(88.8)	146(36.9)	93(59.6)	433(72.3)	177(66.0)	65(89.0)	343(91.2)	149(83.7)	28(33.7)	90(40.4)	28(31.1)
Ever sex,never pregnant	161(15.7)	55( 8.8)	106(26.8)	27(17.3)	82(13.7)	52(19.4)	7( 9.6)	25( 6.6)	23(12.9)	20(24.1)	57(25.6)	29(32.2)
Ever pregnant	159(15.5)	15( 2.4)	144(36.4)	36(23.1)	84(14.0)	39(14.6)	1( 1.4)	8( 2.1)	6( 3.4)	35(42.2)	76(34.1)	33(36.7)
Access to credit, 2018
No	515(50.3)	288(45.9)	227(57.3)	85(54.5)	294(49.1)	136(50.7)	36(49.3)	167(44.4)	85(47.8)	49(59.0)	127(57.0)	51(56.7)
Yes	318(31.1)	182(29.0)	136(34.3)	50(32.1)	193(32.2)	75(28.0)	22(30.1)	114(30.3)	46(25.8)	28(33.7)	79(35.4)	29(32.2)
Don't know'	190(18.6)	157(25.0)	33( 8.3)	21(13.5)	112(18.7)	57(21.3)	15(20.5)	95(25.3)	47(26.4)	6( 7.2)	17( 7.6)	10(11.1)
Highest education of the head of the household
No schooling/incomplete primary	212(20.7)	137(21.9)	75(18.9)	28(17.9)	129(21.5)	55(20.5)	14(19.2)	79(21.0)	44(24.7)	14(16.9)	50(22.4)	11(12.2)
Complete primary	237(23.2)	119(19.0)	118(29.8)	33(21.2)	146(24.4)	58(21.6)	8(11.0)	82(21.8)	29(16.3)	25(30.1)	64(28.7)	29(32.2)
Incomplete/complete secondary	224(21.9)	127(20.3)	97(24.5)	36(23.1)	132(22.0)	56(20.9)	19(26.0)	76(20.2)	32(18.0)	17(20.5)	56(25.1)	24(26.7)
Tertiary	88( 8.6)	45( 7.2)	43(10.9)	20(12.8)	45( 7.5)	23( 8.6)	8(11.0)	22( 5.9)	15( 8.4)	12(14.5)	23(10.3)	8( 8.9)
Don't know	262(25.6)	199(31.7)	63(15.9)	39(25.0)	147(24.5)	76(28.4)	24(32.9)	117(31.1)	58(32.6)	15(18.1)	30(13.5)	18(20.0)
