# Supplementary material for: Impact of a multilevel HIV prevention programme on adolescent girls and young women’s empowerment for risk reduction: A mixed methods evaluation in Kenya
Source: PLOS Glob Public Health. 2025 Jun 23;5(6):e0004151. doi: 10.1371/journal.pgph.0004151 (PMC12185012; doi:10.1371/journal.pgph.0004151)
Supplement: S2 Table — (XLSX) [file pgph.0004151.s002.xlsx]

## Sheet: Table 3
S2 Table: Description of the characteristics of the AGYW at enrolment in Nairobi 2017, by age and invitation to DREAMS
		Age	Age	Overall	Overall	Overall	15-17yrs	15-17yrs	15-17yrs	18-22yrs	18-22yrs	18-22yrs
		Age category	Age category	Invited to DREAMS	Invited to DREAMS	Invited to DREAMS	Invited to DREAMS	Invited to DREAMS	Invited to DREAMS	Invited to DREAMS	Invited to DREAMS	Invited to DREAMS
	Overall N=889	15-17yrs N=477	18-22yrs N=412	Not Invited N=121	Early Invitees N=636	Later Invitees N=132	Not Invited N=39	Early Invitees N=378	Later Invitees N=60	Not Invited N=82	Early Invitees N=258	Later Invitees N=72
	N(%)	N(%)	N(%)	N(%)	N(%)	N(%)	N(%)	N(%)	N(%)	N(%)	N(%)	N(%)
DSS study site
Korogocho	515(57.9)	277(58.1)	238(57.8)	61(50.4)	365(57.4)	89(67.4)	22(56.4)	207(54.8)	48(80.0)	39(47.6)	158(61.2)	41(56.9)
Viwandani	374(42.1)	200(41.9)	174(42.2)	60(49.6)	271(42.6)	43(32.6)	17(43.6)	171(45.2)	12(20.0)	43(52.4)	100(38.8)	31(43.1)
Currently in school: 2017
No	338(38.0)	70(14.7)	268(65.0)	73(60.3)	204(32.1)	61(46.2)	10(25.6)	50(13.2)	10(16.7)	63(76.8)	154(59.7)	51(70.8)
Yes	551(62.0)	407(85.3)	144(35.0)	48(39.7)	432(67.9)	71(53.8)	29(74.4)	328(86.8)	50(83.3)	19(23.2)	104(40.3)	21(29.2)
Highest education level completed
None/incomplete primary	105(11.8)	72(15.1)	33(8.0)	18(14.9)	70(11.0)	17(12.9)	9(23.1)	52(13.8)	11(18.3)	9(11.0)	18(7.0)	6(8.3)
Complete primary	167(18.8)	99(20.8)	68(16.5)	29(24.0)	110(17.3)	28(21.2)	9(23.1)	76(20.1)	14(23.3)	20(24.4)	34(13.2)	14(19.4)
Some secondary	416(46.8)	287(60.2)	129(31.3)	28(23.1)	337(53.0)	51(38.6)	16(41.0)	240(63.5)	31(51.7)	12(14.6)	97(37.6)	20(27.8)
Complete secondary/Tertiary	201(22.6)	19(4.0)	182(44.2)	46(38.0)	119(18.7)	36(27.3)	5(12.8)	10(2.6)	4(6.7)	41(50.0)	109(42.2)	32(44.4)
Is the AGYW the Household Head?
No	850(95.6)	470(98.5)	380(92.2)	110(90.9)	616(96.9)	124(93.9)	38(97.4)	374(98.9)	58(96.7)	72(87.8)	242(93.8)	66(91.7)
Yes	39(4.4)	7(1.5)	32(7.8)	11(9.1)	20(3.1)	8(6.1)	1(2.6)	4(1.1)	2(3.3)	10(12.2)	16(6.2)	6(8.3)
Orphanhood status
Not an orphan	656(73.8)	375(78.6)	281(68.2)	68(56.2)	499(78.5)	89(67.4)	24(61.5)	305(80.7)	46(76.7)	44(53.7)	194(75.2)	43(59.7)
Single/double orphan	170(19.1)	83(17.4)	87(21.1)	31(25.6)	116(18.2)	23(17.4)	11(28.2)	64(16.9)	8(13.3)	20(24.4)	52(20.2)	15(20.8)
Unknown/missing	63(7.1)	19(4.0)	44(10.7)	22(18.2)	21(3.3)	20(15.2)	4(10.3)	9(2.4)	6(10.0)	18(22.0)	12(4.7)	14(19.4)
Ever had sex, 2017
No	564(63.4)	419(87.8)	145(35.2)	54(44.6)	439(69.0)	71(53.8)	34(87.2)	337(89.2)	48(80.0)	20(24.4)	102(39.5)	23(31.9)
Yes	325(36.6)	58(12.2)	267(64.8)	67(55.4)	197(31.0)	61(46.2)	5(12.8)	41(10.8)	12(20.0)	62(75.6)	156(60.5)	49(68.1)
Ever pregnant
no	672(75.6)	451(94.5)	221(53.6)	74(61.2)	506(79.6)	92(69.7)	36(92.3)	359(95.0)	56(93.3)	38(46.3)	147(57.0)	36(50.0)
yes	217(24.4)	26(5.5)	191(46.4)	47(38.8)	130(20.4)	40(30.3)	3(7.7)	19(5.0)	4(6.7)	44(53.7)	111(43.0)	36(50.0)
Ever had sex, ever pregnant composite var, 2017
Never had sex	564(63.4)	419(87.8)	145(35.2)	54(44.6)	439(69.0)	71(53.8)	34(87.2)	337(89.2)	48(80.0)	20(24.4)	102(39.5)	23(31.9)
Ever sex, never preg	108(12.1)	32(6.7)	76(18.4)	20(16.5)	67(10.5)	21(15.9)	2(5.1)	22(5.8)	8(13.3)	18(22.0)	45(17.4)	13(18.1)
Ever pregnant	217(24.4)	26(5.5)	191(46.4)	47(38.8)	130(20.4)	40(30.3)	3(7.7)	19(5.0)	4(6.7)	44(53.7)	111(43.0)	36(50.0)
Marital status, 2017
never married	728(81.9)	466(97.7)	262(63.6)	78(64.5)	548(86.2)	102(77.3)	37(94.9)	370(97.9)	59(98.3)	41(50.0)	178(69.0)	43(59.7)
prev married/living w partner	21(2.4)	1(0.2)	20(4.9)	4(3.3)	12(1.9)	5(3.8)	0(0.0)	0(0.0)	1(1.7)	4(4.9)	12(4.7)	4(5.6)
curr married/living w partner	140(15.7)	10(2.1)	130(31.6)	39(32.2)	76(11.9)	25(18.9)	2(5.1)	8(2.1)	0(0.0)	37(45.1)	68(26.4)	25(34.7)
Marital status (2 groups) 2017
never married	728(81.9)	466(97.7)	262(63.6)	78(64.5)	548(86.2)	102(77.3)	37(94.9)	370(97.9)	59(98.3)	41(50.0)	178(69.0)	43(59.7)
prev(curr) married/living w partner	161(18.1)	11(2.3)	150(36.4)	43(35.5)	88(13.8)	30(22.7)	2(5.1)	8(2.1)	1(1.7)	41(50.0)	80(31.0)	29(40.3)
Food insecurity: In past 4 weeks, did you or any HH member go to sleep hungry, 2
No	593(66.7)	313(65.6)	280(68.0)	89(73.6)	406(63.8)	98(74.2)	29(74.4)	240(63.5)	44(73.3)	60(73.2)	166(64.3)	54(75.0)
Yes	296(33.3)	164(34.4)	132(32.0)	32(26.4)	230(36.2)	34(25.8)	10(25.6)	138(36.5)	16(26.7)	22(26.8)	92(35.7)	18(25.0)
Self-assessed household poverty, 2017
Very poor	115(12.9)	56(11.7)	59(14.3)	12(9.9)	89(14.0)	14(10.6)	1(2.6)	49(13.0)	6(10.0)	11(13.4)	40(15.5)	8(11.1)
Moderately poor	703(79.1)	380(79.7)	323(78.4)	100(82.6)	503(79.1)	100(75.8)	35(89.7)	298(78.8)	47(78.3)	65(79.3)	205(79.5)	53(73.6)
Not poor	71(8.0)	41(8.6)	30(7.3)	9(7.4)	44(6.9)	18(13.6)	3(7.7)	31(8.2)	7(11.7)	6(7.3)	13(5.0)	11(15.3)
Wealth quantile
Poor	299(33.6)	165(34.6)	134(32.5)	30(24.8)	224(35.2)	45(34.1)	10(25.6)	131(34.7)	24(40.0)	20(24.4)	93(36.0)	21(29.2)
Medium	297(33.4)	168(35.2)	129(31.3)	49(40.5)	201(31.6)	47(35.6)	17(43.6)	127(33.6)	24(40.0)	32(39.0)	74(28.7)	23(31.9)
Wealthy	293(33.0)	144(30.2)	149(36.2)	42(34.7)	211(33.2)	40(30.3)	12(30.8)	120(31.7)	12(20.0)	30(36.6)	91(35.3)	28(38.9)
Ethnic groupf of the AGYW: 2017
Kikuyu	279(31.4)	158(33.1)	121(29.4)	33(27.3)	214(33.6)	32(24.2)	10(25.6)	128(33.9)	20(33.3)	23(28.0)	86(33.3)	12(16.7)
Kamba	158(17.8)	82(17.2)	76(18.4)	29(24.0)	103(16.2)	26(19.7)	10(25.6)	64(16.9)	8(13.3)	19(23.2)	39(15.1)	18(25.0)
Somali	81(9.1)	45(9.4)	36(8.7)	7(5.8)	62(9.7)	12(9.1)	0(0.0)	40(10.6)	5(8.3)	7(8.5)	22(8.5)	7(9.7)
Kisii	41(4.6)	24(5.0)	17(4.1)	12(9.9)	27(4.2)	2(1.5)	1(2.6)	22(5.8)	1(1.7)	11(13.4)	5(1.9)	1(1.4)
Luhya	134(15.1)	76(15.9)	58(14.1)	15(12.4)	99(15.6)	20(15.2)	7(17.9)	60(15.9)	9(15.0)	8(9.8)	39(15.1)	11(15.3)
Luo	142(16.0)	67(14.0)	75(18.2)	14(11.6)	96(15.1)	32(24.2)	7(17.9)	46(12.2)	14(23.3)	7(8.5)	50(19.4)	18(25.0)
Other	54(6.1)	25(5.2)	29(7.0)	11(9.1)	35(5.5)	8(6.1)	4(10.3)	18(4.8)	3(5.0)	7(8.5)	17(6.6)	5(6.9)
